# Supplementary material for: In vitro evaluation of defined oligosaccharide fractions in an equine model of inflammation
Source: BMC Vet Res. 2013 Jul 22;9:147. doi: 10.1186/1746-6148-9-147 (PMC3735501; doi:10.1186/1746-6148-9-147)
Supplement: Additional file 1 — TNF-alpha protein: model parameter estimates and 95% Bayesian Credible Intervals. IL-10 protein: model parameter estimates and 95% Bayesian Credible Intervals. CCK-8 assay: model parameter estimates and 95% Bayesian Credible Intervals. [file 1746-6148-9-147-S1.xls]

## Sheet: TNF-alpha protein
TNF-alpha protein: model parameter estimates and 95% Bayesian Credible Intervals
point estimate	lower bound	upper bound	Interpretation	Abbreviations:
12.6164	9.87494	15.7368	Response in blank controls (pg/ml)	AOS	acidic oligosaccharides
138.934	105.53	185.49	Response in LPS samples, relative to blank controls	FOS	fructo-oligosaccharides
1.56049	1.17704	2.09803	Response in GOS 0.5% samples, relative to blank controls	GLUC	glucose
1.26364	1.001	1.6032	Response in GOS 1.0% samples, relative to GOS 0.5%	GOS	galacto-oligosaccharides
1.42618	1.13542	1.78961	Response in GOS 2.0% samples, relative to GOS 1.0%	LAC	lactose
2.39408	1.81666	3.20592	Response in GOS/FOS 0.5% samples, relative to blank controls	LPS	lipopolysaccharide
2.10013	1.67867	2.63004	Response in GOS/FOS 1.0% samples, relative to GOS/FOS 0.5%
2.00973	1.60159	2.52187	Response in GOS/FOS 2.0% samples, relative to GOS/FOS 1.0%
5.84157	4.45043	7.79903	Response in GOS/FOS/AOS 0.5% samples, relative to blank controls
1.81303	1.44629	2.2705	Response in GOS/FOS/AOS 1.0% samples, relative to GOS/FOS/AOS 0.5%
0.459783	0.367144	0.575797	Response in GOS/FOS/AOS 2.0% samples, relative to GOS/FOS/AOS 1.0%
1.33643	0.923116	1.92322	Additional response in GOS 0.5% samples, in presence of LPS
1.08004	0.77958	1.49332	Additional response in GOS 1.0% samples, in presence of LPS
1.0909	0.789781	1.50531	Additional response in GOS 2.0% samples, in presence of LPS
0.858988	0.596307	1.2263	Additional response in GOS/FOS 0.5% samples, in presence of LPS
0.730519	0.530996	1.00602	Additional response in GOS/FOS 1.0% samples, in presence of LPS
0.605319	0.439552	0.831936	Additional response in GOS/FOS 2.0% samples, in presence of LPS
0.414783	0.286791	0.590373	Additional response in GOS/FOS/AOS 0.5% samples, in presence of LPS
0.432142	0.314428	0.593333	Additional response in GOS/FOS/AOS 1.0% samples, in presence of LPS
0.675029	0.490662	0.921272	Additional response in GOS/FOS/AOS 2.0% samples, in presence of LPS
0.981179	0.678412	1.40917	Response in GLUC/LAC 0.5% relative to GOS 0.5% (both relative to blank controls)
0.998002	0.694197	1.42476	Response in GLUC/LAC 1.0% relative to GOS 1.0% (both relative to blank controls)
0.65639	0.453845	0.938005	Response in GLUC/LAC 2.0% relative to GOS 2.0% (both relative to blank controls)
0.639544	0.442639	0.914846	Response in GLUC/LAC 0.5% relative to GOS/FOS 0.5% (both relative to blank controls)
0.391019	0.271987	0.559339	Response in GLUC/LAC 1.0% relative to GOS/FOS 1.0% (both relative to blank controls)
0.182684	0.126565	0.261846	Response in GLUC/LAC 2.0% relative to GOS/FOS 2.0% (both relative to blank controls)
0.262108	0.182136	0.374561	Response in GLUC/LAC 0.5% relative to GOS/FOS/AOS 0.5% (both relative to blank controls)
0.185816	0.129122	0.265007	Response in GLUC/LAC 1.0% relative to GOS/FOS/AOS 1.0% (both relative to blank controls)
0.378326	0.262108	0.544439	Response in GLUC/LAC 2.0% relative to GOS/FOS/AOS 2.0% (both relative to blank controls)
0.552114	0.410245	0.744532	Response in LPS + GLUC/LAC 0.5% relative to LPS + GOS 0.5% (both relative to LPS)
0.501075	0.371948	0.675704	Response in LPS + GLUC/LAC 1.0% relative to LPS + GOS 1.0% (both relative to LPS)
0.45749	0.340275	0.61693	Response in LPS + GLUC/LAC 2.0% relative to LPS + GOS 2.0% (both relative to LPS)
0.559898	0.414783	0.75352	Response in LPS + GLUC/LAC 0.5% relative to LPS + GOS/FOS 0.5% (both relative to LPS)
0.451581	0.33454	0.610181	Response in LPS + GLUC/LAC 1.0% relative to LPS + GOS/FOS 1.0% (both relative to LPS)
0.52782	0.392193	0.711059	Response in LPS + GLUC/LAC 2.0% relative to LPS + GOS/FOS 2.0% (both relative to LPS)
0.476161	0.352044	0.641465	Response in LPS + GLUC/LAC 0.5% relative to LPS + GOS/FOS/AOS 0.5% (both relative to LPS)
0.75352	0.557663	1.01511	Response in LPS + GLUC/LAC 1.0% relative to LPS + GOS/FOS/AOS 1.0% (both relative to LPS)
3.44871	2.56511	4.65062	Response in LPS + GLUC/LAC 2.0% relative to LPS + GOS/FOS/AOS 2.0% (both relative to LPS)
1.26364	1.001	1.6032	Dose-response effect GOS 1.0% relative to GOS 0.5%
1.42618	1.13542	1.78961	Dose-response effect GOS 2.0% relative to GOS 1.0%
2.10013	1.67867	2.63004	Dose-response effect GOS/FOS 1.0% relative to GOS/FOS 0.5%
2.00973	1.60159	2.52187	Dose-response effect GOS/FOS 2.0% relative to GOS/FOS 1.0%
1.81303	1.44629	2.2705	Dose-response effect GOS/FOS/AOS 1.0% relative to GOS/FOS/AOS 0.5%
0.459783	0.367144	0.575797	Dose-response effect GOS/FOS/AOS 2.0% relative to GOS/FOS/AOS 1.0%
1.36479	1.08981	1.70916	Dose-response effect LPS + GOS 1.0% relative to LPS + GOS 0.5%
1.55582	1.23986	1.94644	Dose-response effect LPS + GOS 2.0% relative to LPS + GOS 1.0%
1.53572	1.2263	1.92514	Dose-response effect LPS + GOS/FOS 1.0% relative to LPS + GOS/FOS 0.5%
1.2141	0.968507	1.52653	Dose-response effect LPS + GOS/FOS 2.0% relative to LPS + GOS/FOS 1.0%
0.782705	0.625002	0.981179	Dose-response effect LPS + GOS/FOS/AOS 1.0% relative to LPS + GOS/FOS/AOS 0.5%
0.310367	0.248081	0.387903	Dose-response effect LPS + GOS/FOS/AOS 2.0% relative to LPS + GOS/FOS/AOS 1.0%
1.28531	1.05548	1.56988	Dose-response effect GLUC/LAC 1.0% relative to GLUC/LAC 0.5%
0.938005	0.767974	1.14568	Dose-response effect GLUC/LAC 2.0% relative to GLUC/LAC 1.0%
1.23862	1.01715	1.50531	Dose-response effect LPS + GLUC/LAC 1.0% relative to LPS + GLUC/LAC 0.5%
1.42049	1.16649	1.73152	Dose-response effect LPS + GLUC/LAC 2.0% relative to LPS + GLUC/LAC 1.0%
2.08757	1.66863	2.61431	Response in LPS + GOS 0.5% samples, relative to LPS
2.84909	2.2796	3.57155	Response in LPS + GOS 1.0% samples, relative to LPS
4.42823	3.53601	5.55112	Response in LPS + GOS 2.0% samples, relative to LPS
2.05855	1.64214	2.58054	Response in LPS + GOS/FOS 0.5% samples, relative to LPS
3.15819	2.51935	3.96299	Response in LPS + GOS/FOS 1.0% samples, relative to LPS
3.83819	3.06485	4.81146	Response in LPS + GOS/FOS 2.0% samples, relative to LPS
2.42298	1.93286	3.03739	Response in LPS + GOS/FOS/AOS 0.5% samples, relative to LPS
1.89459	1.51589	2.37263	Response in LPS + GOS/FOS/AOS 1.0% samples, relative to LPS
0.588017	0.469072	0.737123	Response in LPS + GOS/FOS/AOS 2.0% samples, relative to LPS
1.15258	0.947432	1.40495	Response in LPS + GLUC/LAC 0.5% samples, relative to LPS
1.42761	1.17468	1.7402	Response in LPS + GLUC/LAC 1.0% samples, relative to LPS
2.0279	1.66863	2.46206	Response in LPS + GLUC/LAC 2.0% samples, relative to LPS
1.56049	1.17704	2.09803	Response in GOS 0.5% samples, relative to blank controls
1.96993	1.4993	2.64323	Response in GOS 1.0% samples, relative to blank controls
2.80948	2.14042	3.76595	Response in GOS 2.0% samples, relative to blank controls
2.39408	1.81666	3.20592	Response in GOS/FOS 0.5% samples, relative to blank controls
5.03292	3.82669	6.72613	Response in GOS/FOS 1.0% samples, relative to blank controls
10.1047	7.69061	13.4907	Response in GOS/FOS 2.0% samples, relative to blank controls
5.84157	4.45043	7.79903	Response in GOS/FOS/AOS 0.5% samples, relative to blank controls
10.5804	8.06876	14.1682	Response in GOS/FOS/AOS 1.0% samples, relative to blank controls
4.86954	3.71359	6.50129	Response in GOS/FOS/AOS 2.0% samples, relative to blank controls
1.53112	1.22753	1.93286	Response in GLUC/LAC 0.5% samples, relative to blank controls
1.966	1.58249	2.48184	Response in GLUC/LAC 1.0% samples, relative to blank controls
1.84227	1.47403	2.34199	Response in GLUC/LAC 2.0% samples, relative to blank controls
12.6164	9.87494	15.7368	blank controls (pg/ml)
1751.1	1490.7	2054.94	LPS (pg/ml)
19.6878	16.5436	23.3127	GOS 0.5% (pg/ml)
24.8535	21.0942	29.2535	GOS 1.0% (pg/ml)
35.4456	30.2048	41.5543	GOS 2.0% (pg/ml)
30.1746	25.7131	35.4102	GOS/FOS 0.5% (pg/ml)
63.434	54.109	74.3661	GOS/FOS 1.0% (pg/ml)
127.358	108.636	149.456	GOS/FOS 2.0% (pg/ml)
73.6261	62.7401	86.4011	GOS/FOS/AOS 0.5% (pg/ml)
133.486	113.75	156.022	GOS/FOS/AOS 1.0% (pg/ml)
61.3748	52.2479	72.024	GOS/FOS/AOS 2.0% (pg/ml)
3655.54	3118.17	4289.82	LPS + GOS 0.5% (pg/ml)
4989.05	4251.38	5848.85	LPS + GOS 1.0% (pg/ml)
7754.28	6614.37	9099.73	LPS + GOS 2.0% (pg/ml)
3604.72	3068.67	4217.51	LPS + GOS/FOS 0.5% (pg/ml)
5535.85	4707.91	6489.88	LPS + GOS/FOS 1.0% (pg/ml)
6721.05	5727.3	7879.34	LPS + GOS/FOS 2.0% (pg/ml)
4238.65	3615.55	4974.1	LPS + GOS/FOS/AOS 0.5% (pg/ml)
3317.61	2832.74	3885.47	LPS + GOS/FOS/AOS 1.0% (pg/ml)
1028.65	877.432	1205.92	LPS + GOS/FOS/AOS 2.0% (pg/ml)

## Sheet: IL-10 protein
IL-10 protein: model parameter estimates and 95% Bayesian Credible Intervals
point estimate	lower bound	upper bound	Interpretation	Abbreviations:
187.167	156.179	222.516	Response in blank controls (pg/ml)	AOS	acidic oligosaccharides
1.48736	1.17234	1.90028	Response in LPS samples, relative to blank controls	FOS	fructo-oligosaccharides
0.97824	0.761854	1.25358	Response in GOS 0.5% samples, relative to blank controls	GLUC	glucose
1.00501	0.783488	1.29175	Response in GOS 1.0% samples, relative to GOS 0.5%	GOS	galacto-oligosaccharides
0.97531	0.758813	1.25734	Response in GOS 2.0% samples, relative to GOS 1.0%	LAC	lactose
0.992032	0.774142	1.27507	Response in GOS/FOS 0.5% samples, relative to blank controls	LPS	lipopolysaccharide
1.02532	0.802519	1.3139	Response in GOS/FOS 1.0% samples, relative to GOS/FOS 0.5%
0.977262	0.762616	1.24982	Response in GOS/FOS 2.0% samples, relative to GOS/FOS 1.0%
1.09636	0.864158	1.40495	Response in GOS/FOS/AOS 0.5% samples, relative to blank controls
1.04289	0.824482	1.31785	Response in GOS/FOS/AOS 1.0% samples, relative to GOS/FOS/AOS 0.5%
0.872843	0.687289	1.10517	Response in GOS/FOS/AOS 2.0% samples, relative to GOS/FOS/AOS 1.0%
1.08112	0.768742	1.52501	Additional response in GOS 0.5% samples, in presence of LPS
0.908464	0.643393	1.2789	Additional response in GOS 1.0% samples, in presence of LPS
1.0141	0.71677	1.43047	Additional response in GOS 2.0% samples, in presence of LPS
1.24608	0.880734	1.74892	Additional response in GOS/FOS 0.5% samples, in presence of LPS
0.871099	0.619402	1.2263	Additional response in GOS/FOS 1.0% samples, in presence of LPS
0.880734	0.626254	1.23491	Additional response in GOS/FOS 2.0% samples, in presence of LPS
1.2263	0.875465	1.71087	Additional response in GOS/FOS/AOS 0.5% samples, in presence of LPS
0.690734	0.495098	0.95887	Additional response in GOS/FOS/AOS 1.0% samples, in presence of LPS
0.768742	0.542265	1.08004	Additional response in GOS/FOS/AOS 2.0% samples, in presence of LPS
1.00501	0.783488	1.29175	Dose-response effect GOS 1.0% relative to GOS 0.5%
0.97531	0.758813	1.25734	Dose-response effect GOS 2.0% relative to GOS 1.0%
1.02532	0.802519	1.3139	Dose-response effect GOS/FOS 1.0% relative to GOS/FOS 0.5%
0.977262	0.762616	1.24982	Dose-response effect GOS/FOS 2.0% relative to GOS/FOS 1.0%
1.04289	0.824482	1.31785	Dose-response effect GOS/FOS/AOS 1.0% relative to GOS/FOS/AOS 0.5%
0.872843	0.687289	1.10517	Dose-response effect GOS/FOS/AOS 2.0% relative to GOS/FOS/AOS 1.0%
0.913931	0.719643	1.1572	Dose-response effect LPS + GOS 1.0% relative to LPS + GOS 0.5%
0.98906	0.781922	1.25107	Dose-response effect LPS + GOS 2.0% relative to LPS + GOS 1.0%
0.893151	0.705393	1.13315	Dose-response effect LPS + GOS/FOS 1.0% relative to LPS + GOS/FOS 0.5%
0.858988	0.677057	1.08437	Dose-response effect LPS + GOS/FOS 2.0% relative to LPS + GOS/FOS 1.0%
0.719643	0.569498	0.912105	Dose-response effect LPS + GOS/FOS/AOS 1.0% relative to LPS + GOS/FOS/AOS 0.5%
0.67032	0.518404	0.856415	Dose-response effect LPS + GOS/FOS/AOS 2.0% relative to LPS + GOS/FOS/AOS 1.0%
1.05548	0.836942	1.34044	Response in LPS + GOS 0.5% samples, relative to LPS
0.965605	0.763379	1.21896	Response in LPS + GOS 1.0% samples, relative to LPS
0.954087	0.755028	1.20683	Response in LPS + GOS 2.0% samples, relative to LPS
1.23615	0.974335	1.56831	Response in LPS + GOS/FOS 0.5% samples, relative to LPS
1.10517	0.873716	1.39794	Response in LPS + GOS/FOS 1.0% samples, relative to LPS
0.949329	0.750512	1.19602	Response in LPS + GOS/FOS 2.0% samples, relative to LPS
1.34582	1.0629	1.70233	Response in LPS + GOS/FOS/AOS 0.5% samples, relative to LPS
0.969476	0.764908	1.22262	Response in LPS + GOS/FOS/AOS 1.0% samples, relative to LPS
0.649859	0.50258	0.828615	Response in LPS + GOS/FOS/AOS 2.0% samples, relative to LPS
187.167	156.179	222.516	blank controls (pg/ml)
278.105	236.04	328.652	LPS (pg/ml)
183.094	152.78	217.674	GOS 0.5% (pg/ml)
184.196	153.546	219.203	GOS 1.0% (pg/ml)
179.828	149.605	214.219	GOS 2.0% (pg/ml)
185.49	154.779	221.406	GOS/FOS 0.5% (pg/ml)
190.186	159.972	225.653	GOS/FOS 1.0% (pg/ml)
186.047	154.47	221.406	GOS/FOS 2.0% (pg/ml)
205.203	173.816	242.5	GOS/FOS/AOS 0.5% (pg/ml)
214.219	181.635	252.396	GOS/FOS/AOS 1.0% (pg/ml)
186.793	157.276	220.964	GOS/FOS/AOS 2.0% (pg/ml)
293.83	248.39	347.582	LPS + GOS 0.5% (pg/ml)
268.809	227.466	316.714	LPS + GOS 1.0% (pg/ml)
265.602	224.977	313.563	LPS + GOS 2.0% (pg/ml)
344.123	290.906	407.483	LPS + GOS/FOS 0.5% (pg/ml)
307.354	260.603	362.854	LPS + GOS/FOS 1.0% (pg/ml)
264.013	223.855	311.687	LPS + GOS/FOS 2.0% (pg/ml)
374.278	317.031	442.305	LPS + GOS/FOS/AOS 0.5% (pg/ml)
269.616	227.921	318.302	LPS + GOS/FOS/AOS 1.0% (pg/ml)
180.729	149.008	216.589	LPS + GOS/FOS/AOS 2.0% (pg/ml)

## Sheet: CCK-8 assay
CCK-8 assay: model parameter estimates and 95% Bayesian Credible Intervals
point estimate	lower bound	upper bound	Interpretation	Abbreviations:
				AOS	acidic oligosaccharides
Viability assays oligosaccharide solutions				FOS	fructo-oligosaccharides
1.05866	0.952181	1.17704	LPS, relative to blank controls	GLUC	glucose
1.01207	0.916677	1.11963	GOS 0.5%, relative to blank controls	GOS	galacto-oligosaccharides
1.001	0.905743	1.10407	GOS 1.0%, relative to blank controls	LAC	lactose
0.92404	0.83527	1.0202	GOS 2.0%, relative to blank controls	LPS	lipopolysaccharide
1.0202	0.922194	1.12524	GOS/FOS 0.5%, relative to blank controls
1.06078	0.960789	1.17117	GOS/FOS 1.0%, relative to blank controls
1.02532	0.928672	1.13088	GOS/FOS 2.0%, relative to blank controls
1.37575	1.24608	1.51892	GOS/FOS/AOS 0.5%, relative to blank controls
1.50833	1.36479	1.66363	GOS/FOS/AOS 1.0%, relative to blank controls
1.59201	1.44196	1.75945	GOS/FOS/AOS 2.0%, relative to blank controls
0.976286	0.88338	1.07896	LPS + GOS 0.5%, relative to blank controls
1.08437	0.982161	1.19842	LPS + GOS 1.0%, relative to blank controls
1.04081	0.941765	1.14912	LPS + GOS 2.0%, relative to blank controls
0.987084	0.893151	1.08872	LPS + GOS/FOS 0.5%, relative to blank controls
1.08872	0.984127	1.20081	LPS + GOS/FOS 1.0%, relative to blank controls
0.971416	0.878095	1.07251	LPS + GOS/FOS 2.0%, relative to blank controls
1.44196	1.30604	1.59201	LPS + GOS/FOS/AOS 0.5%, relative to blank controls
1.48438	1.34313	1.6405	LPS + GOS/FOS/AOS 1.0%, relative to blank controls
1.61123	1.4579	1.77891	LPS + GOS/FOS/AOS 2.0%, relative to blank controls
Viability assays glucose/lactose solutions
1.08981	0.972388	1.2214	LPS, relative to blank controls
1.08546	0.969476	1.21531	GLUC/LAC 0.5%, relative to blank controls
1.13769	1.01613	1.27379	GLUC/LAC 1.0%, relative to blank controls
0.98906	0.884264	1.10849	GLUC/LAC 2.0%, relative to blank controls
0.908464	0.811395	1.01816	LPS + GLUC/LAC 0.5%, relative to blank controls
0.88692	0.791362	1.001	LPS + GLUC/LAC 1.0%, relative to blank controls
1.04917	0.937067	1.17468	LPS + GLUC/LAC 2.0%, relative to blank controls
